# Supplementary material for: Moderating Multiple Mediation Model of the Impact of Inclusive Leadership on Employee Innovative Behavior
Source: Front Psychol. 2021 Aug 11;12:666477. doi: 10.3389/fpsyg.2021.666477 (PMC8385277; doi:10.3389/fpsyg.2021.666477)
Supplement: Supplementary file 1 [file Data_Sheet_1.xlsx]

## Sheet: data
IL1	IL2	IL3	IL4	IL5	IL6	IL7	IL8	IL9	PS1	PS2	PS3	PS4	PS5	CSE1	CSE2	CSE3	CSE4	CSE5	CSE6	CSE7	CSE8	CSE9	CSE10	IR1	IR2	IR3	IR4	IR5	IR6	IR7	IR8	EIB1	EIB2	EIB3	EIB4	EIB5	EIB6	gender	age	edu	time	department
2	3	5	4	2	4	4	3	4	4	4	5	5	5	5	5	4	5	5	4	5	5	5	5	5	4	3	4	4	4	3	4	5	5	5	5	5	5	1	1	3	1	1
3	4	5	5	4	3	2	4	3	2	4	2	2	2	5	4	3	3	3	4	4	5	2	2	4	3	1	4	5	4	4	1	1	2	2	1	3	3	1	2	2	2	3
3	3	4	3	5	4	5	4	3	4	3	2	3	2	2	1	4	2	2	4	2	3	4	3	5	5	5	5	5	5	5	5	2	3	2	2	1	3	2	1	4	1	5
3	1	4	3	2	2	2	3	3	4	3	4	1	3	1	3	2	2	1	5	4	3	2	2	2	3	3	2	2	2	4	3	2	1	1	2	2	1	2	1	4	1	5
1	1	2	1	2	2	2	1	3	2	2	2	2	4	3	3	4	3	4	2	3	5	5	4	4	5	5	5	5	5	5	4	4	4	4	5	4	2	2	1	3	1	5
4	4	5	5	4	5	5	5	4	5	5	5	5	5	3	4	4	3	4	4	2	5	5	3	4	2	2	2	4	3	2	3	3	4	5	5	5	5	1	2	3	2	5
3	4	3	3	2	3	1	5	2	5	4	2	5	4	4	3	4	3	4	3	3	3	4	3	3	4	2	1	2	2	2	4	3	4	4	3	3	3	2	2	4	1	6
4	4	3	4	3	3	3	3	3	3	2	2	2	3	5	5	5	5	5	4	3	5	4	3	4	3	3	2	4	3	3	4	2	2	4	2	3	2	1	1	3	1	5
3	3	2	1	2	2	1	2	4	4	5	4	3	3	3	2	4	4	2	3	1	1	2	2	3	3	4	4	3	4	4	4	2	3	3	2	4	2	1	2	3	2	5
2	2	2	2	5	3	2	3	3	3	2	2	2	2	3	2	1	3	3	3	2	3	2	3	4	4	2	2	3	1	4	1	5	5	4	5	5	5	2	1	3	1	5
4	4	5	5	2	2	1	5	3	2	5	3	1	1	4	4	2	5	3	3	1	3	1	4	2	5	5	3	4	4	3	3	4	4	5	4	3	2	2	1	4	1	8
3	3	2	2	3	2	2	4	3	5	4	4	4	4	3	5	4	5	4	4	4	4	3	5	5	5	4	4	4	5	5	5	5	5	5	5	5	5	2	1	4	1	5
4	4	4	5	5	5	5	5	5	4	5	5	5	3	3	3	4	4	3	4	4	3	4	3	2	2	4	4	3	3	2	4	5	4	5	4	5	5	1	1	3	1	8
5	5	5	5	5	5	4	5	5	5	5	5	4	4	5	4	5	4	5	5	5	5	5	5	4	3	3	4	4	4	5	4	5	5	5	5	5	5	2	2	3	1	5
2	1	2	3	1	1	1	1	1	2	2	2	1	2	3	3	3	2	2	3	3	3	3	2	2	3	3	3	2	3	1	2	2	4	3	1	3	3	2	1	3	1	7
3	4	4	5	5	5	5	3	4	3	3	3	3	3	4	3	4	5	4	5	4	5	3	5	2	3	3	3	2	1	3	3	3	3	3	3	3	3	2	2	4	1	8
4	4	2	5	3	5	3	4	2	3	4	4	1	3	5	4	3	5	2	5	4	4	3	2	3	5	1	5	4	4	2	2	5	4	5	4	4	3	2	2	3	1	2
4	4	4	4	4	4	3	4	3	1	2	3	2	3	5	5	4	3	4	4	3	3	5	3	2	2	4	4	2	2	1	3	4	5	5	3	3	3	2	2	3	1	3
5	4	2	4	2	5	2	4	3	1	4	3	1	2	5	4	4	5	4	4	4	5	1	3	2	3	2	5	4	4	2	2	3	3	5	4	4	3	2	2	4	1	2
2	2	2	3	1	2	1	2	1	2	2	3	3	4	3	4	4	3	4	5	4	4	4	3	4	4	4	3	5	3	4	3	3	3	1	4	2	2	1	2	4	1	2
3	3	3	5	4	3	3	2	3	3	3	2	4	2	1	3	2	2	2	2	2	3	2	2	5	5	4	5	5	4	4	5	2	4	4	5	3	5	1	2	3	2	2
5	5	5	4	4	4	5	5	5	2	3	2	4	2	5	4	3	3	3	3	3	4	5	2	3	2	2	2	5	2	2	3	2	3	3	5	5	3	1	2	3	2	2
2	2	3	3	1	2	3	4	2	3	1	1	3	1	3	3	3	4	4	3	3	2	2	4	5	4	4	5	5	5	4	4	3	2	4	2	3	3	1	3	1	3	1
4	2	3	3	3	1	3	5	4	2	4	1	1	2	5	3	2	4	1	1	4	4	4	2	2	4	1	2	3	3	2	3	1	3	4	3	5	5	2	4	1	4	7
4	4	5	5	2	2	1	2	4	2	5	3	1	1	4	4	2	5	4	2	2	2	2	3	1	5	4	3	4	4	1	3	3	1	5	5	3	4	1	3	3	3	1
4	4	3	4	4	4	4	4	4	5	3	4	5	4	2	3	3	3	3	1	3	1	3	3	2	3	2	1	1	3	4	2	4	5	5	3	4	4	1	2	3	2	2
2	1	1	2	2	2	3	3	1	2	3	3	4	4	4	3	5	5	4	4	3	5	4	4	2	2	2	1	2	3	2	2	3	4	3	2	1	1	1	3	3	3	2
5	4	4	5	4	5	3	4	3	4	4	3	3	4	3	5	4	4	4	4	3	3	3	3	3	2	2	2	1	3	3	2	3	4	3	3	3	4	1	3	3	3	2
4	3	4	3	3	5	1	3	2	4	4	4	4	4	1	2	3	2	3	3	2	3	3	3	3	3	5	4	5	4	3	3	5	4	5	5	5	5	1	3	3	2	2
3	3	5	4	4	4	3	4	3	1	1	1	1	1	2	2	2	3	2	1	2	3	4	3	3	3	4	2	3	3	3	3	1	3	3	2	2	1	1	2	2	3	7
1	1	1	1	1	1	2	1	2	2	2	3	1	1	1	1	1	1	1	1	1	1	1	1	4	1	4	3	2	2	3	2	2	2	3	4	2	3	1	1	3	1	2
3	5	5	5	4	4	4	4	5	4	4	4	5	4	4	5	5	5	4	4	5	5	5	5	2	4	2	3	2	3	3	3	3	3	3	3	3	2	1	3	3	3	2
3	3	3	2	2	3	3	4	4	4	4	4	4	3	4	4	4	4	5	3	4	5	5	4	4	5	5	4	4	4	4	4	5	5	5	5	5	5	1	3	3	3	2
5	5	5	5	5	5	5	5	5	3	3	2	3	1	4	4	5	4	4	5	4	4	4	4	4	2	4	4	5	4	3	3	5	5	5	5	3	3	1	3	3	2	2
5	3	2	4	4	3	4	3	4	2	2	1	2	2	3	3	4	2	3	3	4	4	2	2	3	3	3	4	4	3	2	4	1	2	2	2	1	2	1	1	3	1	2
2	2	5	4	4	2	4	3	3	3	4	5	3	2	4	3	5	3	4	4	3	3	4	2	2	3	4	3	2	2	2	4	5	5	5	5	4	4	1	3	3	3	2
2	3	2	2	4	3	3	3	3	3	3	3	5	3	5	5	5	4	5	5	5	5	5	4	2	3	2	3	1	3	2	2	4	3	3	3	4	4	1	3	3	2	2
4	5	4	5	4	3	2	3	2	1	4	5	1	2	5	4	3	4	1	3	1	3	3	4	2	3	3	3	4	2	4	2	3	2	3	2	4	4	1	1	3	1	2
5	5	4	5	5	4	4	5	3	5	5	5	5	5	5	5	5	4	5	5	5	5	5	5	2	3	3	3	3	1	2	2	5	5	5	5	5	5	1	3	3	3	2
4	4	3	4	5	5	1	4	4	5	4	4	3	4	4	5	4	4	5	4	5	5	5	5	4	3	3	3	3	1	3	4	3	3	1	3	3	3	1	3	3	3	2
1	1	1	1	1	2	2	1	2	2	2	4	2	2	4	3	5	4	4	4	4	4	4	4	3	4	4	2	3	3	3	4	3	3	2	4	2	2	1	3	1	4	2
4	3	4	4	4	4	4	4	4	4	2	4	2	2	4	4	4	4	4	3	5	2	5	4	3	3	4	5	4	4	4	4	3	4	5	4	5	5	1	2	3	2	2
2	1	2	2	2	2	1	2	2	3	2	2	1	3	4	5	3	3	3	3	3	3	3	4	4	5	4	4	2	5	5	3	3	1	2	3	2	2	1	2	3	1	2
2	3	3	2	2	2	2	3	2	2	4	4	3	3	3	4	3	5	4	3	3	5	4	4	3	3	4	5	1	3	3	3	3	2	3	3	3	3	1	3	3	3	2
3	2	3	2	3	4	4	4	3	2	3	3	3	2	5	4	4	5	5	4	5	5	5	5	1	4	3	5	3	3	4	4	5	5	3	3	3	4	1	1	3	1	2
5	4	4	5	5	4	4	4	4	4	5	5	4	4	3	5	3	5	4	4	3	4	4	4	5	5	5	5	5	5	5	5	5	5	5	5	5	5	1	2	2	1	2
5	5	5	5	5	5	5	5	5	4	5	5	4	5	5	4	3	2	2	3	3	4	4	4	2	3	3	3	2	3	3	1	3	4	2	2	5	4	1	2	3	2	2
5	4	5	4	4	5	4	4	2	4	5	4	2	3	2	4	3	4	2	3	2	2	3	4	3	2	3	3	4	3	3	4	4	5	4	3	3	3	1	2	2	2	2
4	4	5	5	5	5	4	5	5	2	2	1	3	4	2	1	3	1	1	2	2	2	2	3	5	4	3	4	4	5	3	5	3	2	2	2	3	3	1	3	3	3	1
4	5	4	4	4	4	5	4	4	4	5	4	4	4	4	4	2	4	4	5	3	4	3	4	4	3	2	4	4	5	4	4	5	5	5	5	5	5	1	2	2	2	2
5	5	5	4	5	5	3	5	4	3	4	3	4	3	5	3	4	3	5	5	3	4	4	5	2	2	3	3	3	4	2	2	3	4	4	2	2	3	1	2	3	2	2
2	3	3	1	1	2	2	2	1	4	4	3	2	4	2	3	2	3	3	3	4	4	4	2	5	4	4	3	4	4	4	4	2	2	2	2	2	2	1	3	3	3	2
4	4	5	5	5	5	4	5	5	4	3	5	5	5	4	5	4	5	4	5	4	3	4	5	1	3	3	2	2	4	3	3	5	5	3	4	3	3	1	3	2	3	2
2	1	4	2	3	2	2	4	3	3	4	4	3	4	4	3	4	3	5	4	3	3	3	4	4	3	1	2	3	3	3	3	3	4	5	2	3	3	1	1	2	1	2
3	4	3	2	2	2	4	4	2	2	4	1	2	1	3	4	2	3	4	1	1	4	5	2	2	5	1	1	2	2	3	3	1	2	4	2	4	4	1	2	2	2	2
4	1	2	1	2	1	1	2	2	3	4	1	2	3	3	4	4	3	3	3	3	5	2	2	3	2	1	2	2	3	3	3	1	2	1	2	1	1	1	2	2	2	2
4	4	2	3	4	4	1	4	3	2	5	3	4	3	2	4	3	2	5	4	2	1	5	4	4	5	3	4	4	4	4	4	2	4	5	1	3	5	1	3	2	2	2
5	5	4	3	5	5	4	4	4	1	2	3	2	2	3	3	3	3	2	3	3	3	2	2	4	2	3	3	3	3	2	2	5	5	3	5	5	4	1	3	4	3	1
4	4	4	5	4	2	4	4	3	4	3	3	5	4	3	2	2	2	3	3	2	2	3	3	5	5	5	5	4	5	5	4	3	5	4	5	5	5	1	3	3	3	2
2	2	2	4	2	3	3	2	5	3	3	3	2	2	4	2	2	2	4	3	3	1	3	3	5	3	3	4	4	4	4	4	4	3	2	3	3	4	1	3	1	3	2
2	1	2	3	3	2	2	2	2	1	1	1	1	2	3	3	3	2	2	3	3	4	4	3	2	4	5	3	4	5	3	3	1	1	3	1	3	1	1	3	1	3	2
2	3	4	3	2	1	3	3	3	5	5	5	4	5	2	3	3	3	3	2	3	2	2	3	5	4	4	3	3	5	3	4	3	3	3	4	4	3	1	3	3	3	2
5	5	5	3	2	3	4	5	4	3	3	3	4	3	2	5	3	3	3	4	2	4	3	4	3	2	3	3	3	5	5	5	4	2	3	2	4	3	1	2	4	1	6
4	4	4	3	3	4	4	3	3	2	5	3	4	3	4	2	5	5	5	5	5	5	5	3	4	3	3	2	4	4	3	4	5	4	5	5	5	5	2	2	3	1	5
1	1	2	2	1	3	1	2	3	3	4	4	4	2	3	4	3	3	2	4	3	2	4	4	3	2	2	3	2	4	4	4	3	1	2	2	3	2	1	2	4	1	1
3	5	3	5	4	3	4	3	3	1	2	2	1	2	2	3	1	3	2	2	2	1	1	2	2	3	3	1	5	3	3	2	5	5	4	4	4	5	1	3	4	3	6
2	4	3	3	4	4	4	3	5	3	2	2	1	3	2	2	1	1	2	2	2	2	3	1	5	4	5	4	5	4	4	4	1	1	1	1	1	1	1	3	3	3	3
4	5	4	5	3	4	4	3	4	3	3	2	4	3	3	3	3	2	4	2	4	4	3	4	4	5	4	4	3	4	3	3	4	2	3	2	3	3	1	3	4	4	5
2	2	3	1	4	4	3	1	2	1	2	1	1	3	2	3	3	3	3	3	2	2	3	1	4	4	4	4	4	4	4	4	1	2	1	2	2	1	2	1	1	3	3
4	4	4	3	3	3	4	5	3	3	4	4	4	4	4	5	4	3	4	2	4	4	4	5	2	2	1	3	1	1	1	1	2	2	3	4	4	1	1	1	1	3	2
4	5	2	4	4	4	4	3	5	3	4	5	3	4	4	3	5	4	3	3	4	5	4	3	3	3	2	4	4	3	4	2	3	5	3	3	3	4	1	3	3	3	4
2	1	2	3	2	1	2	1	1	4	3	3	5	5	4	3	2	2	2	3	4	5	5	3	5	3	3	2	2	4	2	4	1	2	2	3	2	2	2	2	3	3	2
2	1	1	3	1	2	1	1	1	2	2	2	3	3	4	3	2	2	3	3	1	3	2	3	3	5	3	5	4	4	4	4	2	3	1	2	1	1	2	1	4	3	1
5	5	4	3	5	5	3	2	5	3	4	3	3	4	4	4	4	4	2	2	4	4	4	4	4	4	4	5	5	5	5	5	4	3	5	4	4	5	1	2	3	3	2
2	3	4	5	3	4	4	5	3	5	4	5	4	4	4	3	4	5	3	4	5	5	3	4	5	3	4	4	3	4	3	3	5	4	5	5	5	3	1	3	4	2	1
4	1	2	3	3	4	4	2	3	2	2	3	4	2	1	1	1	1	2	1	1	1	1	1	4	5	3	4	4	3	3	4	1	1	1	1	2	1	2	3	2	4	7
5	4	5	5	5	5	5	5	5	3	4	4	3	3	1	2	2	1	1	2	3	1	2	1	1	2	2	1	3	2	3	1	4	5	3	2	4	4	2	2	3	3	3
1	2	2	1	2	1	3	3	2	3	2	4	4	2	2	3	2	3	4	3	3	3	4	3	2	2	2	3	3	2	2	3	4	4	2	4	2	3	1	4	3	4	3
2	2	2	1	2	1	1	1	1	3	5	3	4	4	3	3	3	2	3	4	3	3	3	3	3	2	4	4	3	3	2	4	1	1	1	1	1	1	1	2	3	3	2
3	3	3	3	1	3	3	2	3	4	2	3	4	3	2	2	1	2	2	1	3	2	2	2	1	1	1	1	1	1	1	2	4	4	3	4	4	4	1	5	3	2	8
3	4	5	4	2	3	3	4	3	3	4	4	4	3	3	3	3	3	3	4	2	5	3	3	1	2	3	4	2	1	2	1	2	1	1	2	1	2	2	3	3	3	3
5	5	5	4	5	5	5	5	5	4	4	3	5	4	3	4	3	3	3	1	4	3	4	2	4	4	3	3	4	3	1	2	4	3	4	2	3	4	2	2	4	4	2
4	4	3	3	4	4	5	4	4	5	5	5	5	5	2	2	3	2	2	2	4	4	1	3	4	4	3	4	5	4	3	2	4	4	3	3	4	4	1	3	2	2	7
3	2	1	2	2	3	2	2	2	1	3	3	3	2	5	4	3	3	2	3	4	5	3	2	2	2	2	2	2	3	2	3	3	3	2	2	2	3	1	1	4	1	1
4	4	3	3	3	4	3	3	3	3	2	2	2	2	4	4	3	3	4	2	4	2	3	4	3	5	4	4	3	5	2	3	2	3	4	4	4	4	1	2	3	3	5
3	4	3	3	4	3	2	1	2	2	2	4	5	4	4	4	3	4	3	3	5	4	4	5	2	2	2	4	3	4	4	3	4	4	3	3	2	4	1	2	4	3	3
4	4	4	3	3	3	4	4	4	1	1	1	1	1	1	2	2	3	2	3	2	3	1	4	5	5	4	5	5	5	4	5	1	1	1	1	1	1	2	2	1	1	1
2	2	2	2	2	4	2	4	3	1	2	1	1	2	3	3	2	4	2	2	3	4	2	3	4	5	5	4	5	5	4	5	1	1	1	1	1	2	1	1	2	3	2
3	4	1	4	4	5	2	3	2	5	3	5	1	1	5	4	4	4	4	5	2	3	2	1	4	4	1	3	3	3	2	3	3	1	4	3	3	4	1	1	4	3	5
4	3	2	2	3	2	2	1	3	2	2	4	1	3	5	4	3	4	1	4	4	4	3	4	5	4	4	5	4	4	4	3	3	1	3	2	1	1	2	2	2	3	3
4	4	2	4	4	3	3	4	3	4	4	5	2	2	4	4	4	5	4	3	4	5	4	1	2	3	2	4	4	4	1	2	2	5	3	3	4	5	1	1	3	2	1
3	4	3	3	2	4	4	4	3	5	4	5	4	4	4	4	4	5	4	5	5	4	5	5	5	4	4	5	5	5	5	5	5	5	5	5	5	5	1	1	4	2	1
3	2	4	1	2	3	3	3	3	3	3	4	4	4	2	3	2	3	3	2	2	2	3	2	3	1	2	1	1	1	1	2	3	3	2	2	4	1	2	2	4	2	4
4	3	4	3	4	4	2	5	5	4	4	4	3	3	5	5	4	5	5	5	5	4	5	4	5	4	5	5	5	5	4	5	5	5	5	5	5	5	1	2	3	1	5
5	2	3	4	5	5	5	4	5	5	5	5	5	4	5	5	4	5	5	5	5	5	4	5	3	4	3	4	2	3	3	3	2	2	3	3	3	4	2	3	3	3	2
4	3	1	3	4	3	2	2	3	3	2	2	3	1	1	2	3	2	4	3	1	2	2	2	4	4	4	5	5	5	4	4	2	2	2	1	1	1	2	2	3	4	1
4	4	5	5	3	3	1	1	3	2	5	2	1	2	4	4	2	5	2	4	2	2	3	1	1	5	5	4	4	4	1	2	3	5	5	5	2	2	1	2	2	3	6
4	4	1	4	4	5	1	5	2	3	3	3	3	3	2	4	2	4	4	5	3	1	4	2	5	4	4	4	2	4	4	5	2	5	5	2	4	4	1	3	1	3	3
3	1	2	2	1	1	1	1	1	3	1	1	2	1	2	1	2	2	1	2	1	1	2	1	3	2	1	3	2	3	1	2	4	5	4	4	4	5	1	2	3	1	4
1	1	1	1	3	2	1	1	2	5	5	5	4	4	2	4	4	3	3	3	2	2	3	2	4	3	4	5	4	5	2	4	4	5	4	4	4	5	1	4	1	4	8
5	5	5	5	4	5	5	5	5	2	4	4	2	3	4	3	5	3	4	5	4	5	5	4	3	4	4	5	5	3	4	4	5	5	5	4	5	5	2	2	1	3	2
1	2	1	2	1	1	2	1	2	4	4	4	4	4	2	2	1	3	3	2	2	2	1	1	2	1	2	4	4	2	2	4	1	2	2	3	2	2	1	3	3	3	3
1	1	2	1	1	1	1	1	1	3	3	3	3	3	2	1	2	3	1	2	2	1	2	1	5	4	4	4	3	3	5	4	3	3	2	2	3	2	2	4	1	2	2
2	2	2	1	2	1	3	3	3	2	4	3	4	3	1	2	2	2	3	3	2	1	1	2	1	2	4	3	3	3	4	4	4	4	2	4	3	2	1	3	3	3	3
3	4	4	2	5	5	4	5	4	2	3	3	5	4	3	2	3	4	3	3	4	3	5	4	2	3	2	3	5	2	3	3	4	3	3	4	3	2	1	3	2	4	5
1	5	3	4	3	3	4	2	3	2	3	2	3	2	4	4	5	5	4	4	4	4	4	2	4	4	3	4	4	3	3	3	2	2	4	1	3	3	2	2	1	3	5
4	2	1	3	3	4	2	2	4	4	3	5	3	4	2	4	2	3	3	2	2	2	1	2	3	2	2	3	2	2	3	1	2	3	2	2	1	2	1	4	3	3	2
4	4	1	3	5	2	1	5	3	5	5	3	4	4	3	3	3	4	4	4	2	1	3	2	4	4	1	4	3	2	4	5	1	5	5	1	3	4	2	1	3	2	7
3	4	3	4	3	5	3	4	3	2	4	2	2	2	5	4	3	4	1	3	2	5	1	1	4	4	1	4	5	3	2	2	2	2	3	1	4	2	1	1	3	3	2
3	2	3	3	4	4	3	5	3	2	2	2	3	2	4	4	4	4	4	4	5	4	4	4	3	3	3	2	3	1	3	1	2	3	2	3	3	3	2	1	3	3	7
3	4	4	5	4	4	3	3	3	3	3	3	5	3	4	4	3	4	5	5	5	4	5	5	4	4	3	2	2	3	4	4	5	5	5	5	5	5	2	2	3	3	1
4	5	4	4	4	5	2	4	5	2	3	2	3	3	4	4	4	2	4	5	3	5	4	3	4	2	4	4	1	3	4	2	3	4	3	3	2	2	2	3	3	3	6
4	5	3	5	3	4	2	4	5	4	3	4	3	2	4	3	2	3	2	3	5	4	5	3	3	4	4	3	3	2	3	4	4	5	4	5	3	5	1	1	3	2	6
4	5	5	5	4	5	3	5	4	2	3	2	3	4	4	4	3	3	2	3	3	5	3	4	2	3	3	1	3	1	3	2	3	3	2	3	3	2	1	4	4	4	3
3	4	5	3	4	2	4	4	4	3	3	2	3	3	5	3	4	2	4	4	4	4	3	3	3	3	2	4	4	4	4	4	2	3	2	3	4	3	1	4	3	3	2
3	3	3	5	4	4	4	3	5	2	3	2	2	3	2	2	2	1	3	2	2	1	2	1	1	2	1	2	2	2	1	1	5	5	5	5	5	5	2	3	2	4	3
5	4	4	5	3	5	4	4	5	4	4	4	3	5	2	2	1	2	2	2	1	1	2	1	4	4	4	3	4	5	5	4	1	1	3	3	2	2	1	2	3	3	6
2	3	2	2	1	1	3	3	4	3	1	3	2	2	3	2	4	4	4	3	2	4	3	3	1	2	3	1	1	2	3	2	2	1	2	2	2	3	2	2	1	4	3
2	4	3	4	3	2	2	5	4	2	2	2	2	2	4	1	4	2	2	1	2	3	2	3	4	3	4	4	4	3	4	5	1	1	1	2	1	1	2	2	2	2	2
5	4	4	4	3	5	5	3	5	5	4	5	5	5	5	5	5	5	5	5	5	5	5	5	1	4	3	2	1	2	2	2	2	2	3	4	4	3	1	4	3	3	5
3	2	2	2	2	1	1	2	2	3	4	3	4	4	3	4	3	4	4	3	4	3	3	4	4	3	3	2	2	3	4	4	3	4	3	4	2	2	2	1	2	2	3
3	2	2	3	4	3	3	3	2	4	5	5	5	5	3	4	4	4	4	3	1	3	1	5	3	2	4	3	2	4	3	2	5	5	5	3	5	5	2	3	4	3	7
3	2	4	4	4	2	4	2	3	2	2	1	1	2	4	2	4	2	2	2	2	3	4	3	2	3	3	2	3	2	3	2	2	3	4	1	2	2	2	2	2	3	3
2	4	3	3	2	3	2	2	2	4	2	2	3	3	3	2	1	3	3	3	2	3	2	3	4	5	5	3	4	4	5	5	4	4	2	4	2	3	2	2	3	2	3
4	4	3	2	4	4	3	4	3	4	4	4	4	5	4	4	5	5	4	5	5	3	5	5	1	4	2	2	3	3	3	1	1	1	1	1	1	1	2	1	3	4	2
4	5	4	5	4	5	4	4	5	5	4	4	2	3	4	5	5	5	5	5	4	4	4	5	3	4	5	4	3	3	4	3	5	4	5	5	5	4	2	1	3	3	2
4	5	5	4	3	2	4	4	4	5	5	5	5	5	5	5	4	4	4	5	5	5	5	5	4	2	3	4	3	4	3	3	3	4	5	5	3	4	2	5	3	3	4
3	3	2	1	2	2	3	2	4	3	4	3	2	3	4	4	4	3	4	5	4	3	4	3	3	2	3	1	1	3	1	2	1	3	2	2	4	2	2	3	3	2	7
2	1	1	2	1	2	2	2	2	2	3	2	2	1	1	4	3	3	1	3	3	4	3	3	4	5	5	5	5	5	5	5	1	2	1	1	2	1	1	1	3	1	1
2	4	2	3	3	3	2	2	2	2	2	3	2	3	3	3	1	1	3	3	4	4	4	3	5	4	4	4	5	4	5	5	3	2	2	5	2	4	2	3	1	2	4
4	4	4	3	3	4	4	4	5	4	5	5	3	5	5	4	5	5	4	4	4	4	4	5	5	5	4	5	5	5	5	5	5	5	5	5	5	5	2	2	1	2	4
4	4	2	4	5	4	3	3	3	5	4	4	1	1	5	4	5	4	4	5	3	5	3	2	4	5	1	3	3	5	4	1	5	3	4	4	3	4	1	1	3	4	2
3	1	2	2	4	2	3	2	3	1	2	1	4	3	3	3	2	3	2	1	2	1	4	2	5	5	5	5	5	4	4	4	2	2	2	3	1	3	2	4	2	3	7
4	4	1	4	4	4	3	4	4	4	4	5	2	1	3	4	4	5	4	4	4	3	3	1	4	3	1	3	4	5	2	1	3	4	2	5	3	4	2	1	4	3	5
3	2	3	4	2	2	4	3	3	1	1	1	1	1	1	1	3	2	1	1	3	3	2	2	4	5	3	4	4	5	5	4	1	1	1	2	2	1	2	1	3	2	7
3	2	2	2	4	3	3	4	3	3	2	3	4	2	2	3	4	3	3	2	2	3	2	3	2	4	2	4	3	4	2	3	2	3	2	2	4	4	1	2	3	4	1
5	4	3	3	5	4	2	4	2	3	3	2	1	3	3	3	2	3	3	3	2	3	3	4	2	3	2	2	3	2	2	3	4	4	3	5	4	2	1	3	3	3	1
4	4	4	5	3	3	5	4	4	5	5	5	5	4	4	3	4	4	4	4	5	5	4	4	2	2	1	4	3	2	2	2	5	5	4	4	3	5	2	3	2	2	2
5	4	4	5	5	4	4	4	5	4	5	5	4	4	5	4	5	3	3	4	4	3	4	4	1	2	2	2	1	1	1	1	1	1	1	2	1	2	2	5	4	4	2
4	5	5	5	3	3	1	4	4	4	4	3	1	1	5	4	1	5	3	4	2	2	2	2	1	5	4	2	4	4	2	3	1	2	5	4	3	4	1	2	2	3	7
1	3	1	1	2	1	2	2	2	3	3	3	4	3	5	4	5	5	3	5	4	4	4	5	2	1	1	3	1	2	2	2	2	1	2	2	1	1	1	3	3	2	2
4	4	2	4	4	2	1	5	2	1	5	3	3	4	3	4	4	2	4	4	2	1	3	2	5	5	2	4	4	2	3	3	1	5	4	2	4	4	1	5	1	2	1
4	4	2	3	4	3	2	4	4	3	5	4	5	4	4	3	4	3	4	5	3	2	2	4	5	1	3	5	3	3	3	3	3	4	5	1	4	4	2	1	2	3	7
2	1	1	1	2	2	1	2	2	4	4	5	4	5	1	1	1	2	1	1	2	1	1	1	4	3	4	2	4	3	3	3	4	2	2	3	1	3	2	2	1	3	4
4	4	4	2	3	3	4	3	3	3	3	4	3	4	4	3	3	4	3	3	2	4	4	3	4	5	5	5	4	5	5	4	4	5	4	5	3	3	2	2	4	3	2
3	4	4	4	3	4	3	3	3	4	3	4	4	4	3	3	3	4	4	4	5	4	3	3	3	1	2	2	2	2	2	3	1	1	2	3	2	2	1	3	2	2	8
3	5	4	1	4	4	4	3	3	3	4	4	4	5	5	4	4	4	5	5	4	3	4	2	1	1	1	1	1	2	1	1	1	1	2	1	2	1	1	2	3	2	1
3	2	1	1	1	1	1	1	1	3	3	2	1	4	3	2	1	3	3	2	2	1	3	2	5	5	5	4	5	5	5	4	1	1	1	2	1	1	2	2	3	2	5
3	4	4	4	3	4	4	4	5	2	2	3	4	2	5	4	5	5	5	5	5	5	5	4	2	2	4	3	3	3	2	1	3	2	1	2	3	4	1	3	3	2	1
2	2	2	1	2	1	2	2	2	1	1	2	1	2	2	1	1	1	1	2	3	1	2	2	3	2	4	3	4	4	4	3	2	1	3	2	2	2	1	2	4	3	5
2	4	4	5	4	2	3	3	3	3	4	5	3	3	3	2	3	4	2	3	2	4	3	4	4	4	3	4	5	5	5	3	2	3	3	1	2	2	2	1	4	3	2
5	5	4	4	5	5	5	5	5	4	4	4	5	4	4	5	5	4	5	5	5	4	5	5	2	2	2	1	2	2	2	3	4	4	4	3	4	3	1	2	3	3	6
2	1	1	2	1	2	1	1	1	3	5	2	4	4	3	4	4	5	4	3	4	4	4	3	4	4	3	4	1	2	4	3	2	4	2	3	3	3	1	2	2	3	1
3	2	3	2	2	1	1	4	3	4	4	3	4	2	4	3	4	1	3	2	2	4	2	3	4	2	2	4	3	3	2	2	3	3	2	4	3	4	2	2	2	2	1
4	4	4	3	3	4	3	3	4	5	5	5	5	4	4	5	4	4	4	4	3	3	4	4	3	4	4	5	5	3	5	4	4	4	4	5	4	4	1	4	1	2	4
1	2	4	1	2	1	2	1	3	5	4	3	4	3	3	3	3	3	3	2	3	2	4	3	3	3	2	4	4	2	4	3	4	4	4	3	5	4	1	2	2	1	3
2	2	1	1	1	3	1	2	2	1	2	1	1	2	5	5	5	5	2	1	3	4	4	4	3	3	3	2	1	3	4	3	4	1	2	2	2	2	1	1	3	2	5
4	4	5	4	3	4	5	5	3	5	4	4	5	3	3	4	3	3	4	4	4	3	3	4	3	3	3	1	1	4	1	3	2	4	3	1	3	3	1	5	3	1	2
3	3	3	3	3	2	4	2	4	3	3	3	2	4	3	3	4	2	3	5	4	4	2	4	2	4	4	4	3	2	4	3	2	3	2	4	2	3	1	2	4	3	2
5	5	5	5	5	4	5	4	4	2	1	2	2	2	4	4	4	2	4	2	4	4	4	2	3	2	4	5	4	4	3	4	3	5	3	1	3	3	2	2	2	2	1
3	1	2	3	1	2	2	2	1	1	1	1	3	3	2	3	2	4	2	3	3	3	3	2	3	4	5	3	3	4	3	3	3	3	3	3	3	2	1	3	3	2	5
4	5	4	5	3	5	5	4	4	3	4	3	5	4	2	3	3	2	2	1	2	1	3	3	5	4	4	5	4	3	4	5	3	5	3	4	3	1	2	1	3	3	3
4	4	3	4	5	3	4	4	4	3	4	3	2	3	4	3	2	3	3	2	4	3	3	3	4	3	4	4	4	3	3	5	3	3	4	2	3	3	2	2	3	3	2
2	1	3	1	3	1	1	1	2	3	2	3	3	3	2	2	1	1	2	3	2	1	1	3	2	4	3	3	2	3	2	2	2	3	4	1	3	4	2	2	2	3	7
4	5	5	5	2	3	1	4	2	1	4	2	1	1	5	4	2	5	2	3	1	4	2	3	1	5	5	4	4	5	1	4	4	2	5	4	4	5	2	2	2	4	1
3	3	2	5	3	2	2	2	3	3	2	3	2	2	4	3	2	1	2	4	2	4	3	2	2	2	2	2	2	2	3	3	3	3	4	1	3	2	1	3	4	3	6
3	3	4	1	2	3	4	2	2	3	1	2	1	1	2	4	4	5	5	3	4	4	4	4	3	3	4	3	2	3	3	3	3	2	2	2	3	3	2	1	4	1	2
1	1	1	3	1	2	2	3	2	1	4	2	2	3	5	4	5	5	5	5	4	5	4	5	3	3	3	2	2	3	2	2	3	3	2	3	3	3	2	3	1	2	2
2	3	4	3	1	2	1	1	1	4	3	3	4	4	2	2	1	1	2	1	2	2	1	2	3	1	1	1	3	3	3	3	1	2	4	1	3	2	2	2	2	3	6
4	4	4	3	3	2	3	2	3	4	4	4	4	3	3	2	2	3	3	2	3	2	2	2	3	3	3	3	3	3	3	4	4	2	3	3	1	1	1	5	1	3	8
2	5	3	3	3	5	4	5	3	2	3	2	4	4	2	2	2	4	2	4	1	4	3	3	4	3	3	3	5	4	5	5	4	4	3	3	4	4	2	1	2	1	5
5	4	4	4	5	4	5	4	5	3	2	3	3	4	4	4	5	4	5	5	5	5	5	4	3	3	1	2	2	3	3	4	2	4	4	5	3	5	1	2	3	3	5
2	2	3	1	1	3	3	2	2	2	3	4	1	2	3	3	4	5	4	4	4	3	3	5	4	3	4	3	4	3	3	5	5	5	5	5	5	5	1	2	2	3	2
5	3	5	4	4	5	3	5	4	2	2	1	2	3	4	3	3	3	4	3	3	4	3	3	4	4	5	5	4	5	4	4	5	5	5	4	4	4	2	3	3	3	2
2	3	1	3	2	1	4	1	3	5	5	5	4	5	3	5	3	2	4	5	2	4	3	4	2	2	2	3	3	3	1	3	2	1	1	1	3	2	2	3	4	4	3
5	3	4	3	4	5	4	2	2	3	2	3	4	3	3	3	4	4	5	4	5	2	3	5	4	2	2	3	1	1	2	4	4	4	2	4	2	3	1	1	3	2	2
3	3	1	2	1	2	3	2	2	3	1	3	2	2	4	3	2	4	3	2	3	4	4	3	2	3	4	3	3	3	3	4	3	2	2	1	3	2	1	3	3	2	5
3	2	3	2	2	2	1	4	2	3	2	3	2	2	2	3	2	3	3	4	3	2	4	5	5	4	4	5	3	5	5	4	2	3	3	3	4	3	2	2	4	2	2
2	2	2	2	3	4	3	3	2	5	3	4	4	4	5	5	4	5	5	5	3	4	5	5	2	4	3	4	3	2	2	4	1	3	4	3	2	3	2	1	3	4	2
4	4	3	2	3	2	5	5	3	5	3	3	3	4	4	4	4	4	3	5	4	3	3	2	5	5	5	5	5	5	5	5	5	4	5	5	5	5	1	3	2	4	2
4	4	4	5	5	5	5	4	4	4	2	5	4	4	5	5	5	4	4	5	5	4	4	5	1	3	1	1	1	1	1	1	1	2	3	3	3	3	1	2	2	3	4
4	4	2	2	2	5	2	4	3	5	5	2	3	2	5	4	4	4	4	4	4	5	3	2	3	3	2	5	4	4	1	2	4	3	4	4	4	5	1	2	3	4	5
2	2	3	2	3	2	3	1	3	2	3	2	1	1	1	2	2	1	1	1	2	1	2	2	3	2	1	3	1	2	2	3	3	2	2	3	3	1	2	3	3	4	2
2	4	2	4	2	4	4	5	3	1	4	2	1	2	5	4	4	4	1	2	1	4	4	3	1	4	1	1	3	2	3	3	1	3	5	2	4	4	2	3	3	3	5
1	2	1	2	2	1	1	2	1	5	4	3	5	4	4	2	3	4	2	4	4	3	4	4	4	3	3	4	3	2	4	4	2	4	3	1	3	4	1	5	2	3	2
3	2	3	3	3	3	2	2	3	5	5	5	4	4	2	4	3	3	4	3	4	2	3	4	3	2	2	2	3	3	2	3	2	3	3	2	3	3	1	3	2	3	1
4	4	3	4	3	2	2	2	4	3	3	3	1	2	2	3	2	2	3	2	2	2	1	1	4	3	4	4	3	3	4	4	2	1	4	1	1	3	2	1	3	3	1
2	1	2	1	2	3	2	1	2	5	5	3	4	3	4	2	1	2	3	3	4	3	3	3	1	3	3	3	2	1	2	1	1	1	2	3	2	2	2	3	3	3	4
3	4	1	4	3	5	3	4	2	4	4	4	2	2	5	4	3	5	5	4	3	5	3	3	3	4	1	5	3	4	1	1	4	3	3	4	4	5	1	3	3	2	1
2	2	2	1	1	3	2	2	1	2	4	4	4	3	4	4	3	4	4	4	5	4	4	3	3	4	2	3	4	2	4	5	2	5	3	3	2	3	1	4	4	3	7
3	4	3	5	5	4	1	3	3	3	5	3	4	2	3	4	2	4	5	5	1	1	3	4	5	3	2	5	3	2	3	4	2	3	4	1	3	4	2	4	3	3	1
3	3	2	2	1	4	3	3	4	5	4	4	5	5	5	5	5	4	5	5	5	4	4	5	4	3	2	2	1	2	2	1	4	3	5	4	5	3	1	3	2	2	2
3	4	5	5	3	4	2	2	3	1	4	1	1	1	5	4	4	5	4	3	2	5	1	1	2	2	2	4	4	3	4	1	4	3	4	3	2	3	1	3	3	3	3
5	5	5	5	5	5	5	4	4	3	3	2	4	2	2	3	3	3	4	5	1	3	2	3	3	4	3	2	3	2	3	3	1	2	1	2	1	1	1	5	4	3	5
4	4	4	4	5	5	3	5	4	3	3	3	3	2	4	5	5	5	4	4	3	4	4	5	1	1	1	2	2	2	1	2	3	4	2	5	4	3	1	3	3	1	5
4	5	3	3	4	4	4	4	4	4	4	5	2	5	4	3	4	3	5	4	4	3	4	4	5	3	3	4	5	4	5	4	4	4	2	1	2	5	2	2	2	3	3
4	4	3	3	3	2	4	2	4	4	5	5	5	5	4	4	4	2	2	5	3	5	4	2	4	4	4	4	5	4	4	2	2	4	3	3	3	2	2	3	4	4	5
1	2	2	3	2	3	2	3	4	3	1	3	4	4	4	3	1	3	3	3	2	3	3	3	2	4	3	3	3	3	2	4	3	1	3	4	2	2	2	3	4	3	6
3	3	4	4	4	2	3	3	3	5	5	5	5	5	2	1	4	1	3	3	4	4	3	2	5	4	4	3	5	3	4	4	4	3	4	3	3	4	1	2	1	3	3
3	4	4	4	1	2	4	4	4	5	4	4	4	4	2	3	3	2	3	2	1	3	3	3	4	3	5	4	5	5	4	4	3	4	4	3	4	4	2	2	2	2	3
4	5	5	4	4	3	4	5	4	5	4	5	4	5	2	2	2	2	1	1	1	2	1	1	3	5	5	3	4	3	3	5	3	4	3	4	3	3	2	3	3	1	2
2	4	1	4	4	4	2	5	5	5	3	4	5	5	3	2	3	4	4	3	4	4	3	4	3	2	3	4	3	3	2	3	3	4	3	3	4	3	1	3	1	2	1
5	4	4	4	5	4	5	5	5	2	3	2	3	3	4	3	5	4	3	4	2	4	5	4	2	3	3	2	2	2	2	1	3	4	2	3	3	4	1	1	2	2	1
4	3	2	3	3	2	3	4	3	5	4	3	5	5	3	4	4	3	3	4	4	4	4	4	3	3	3	3	4	1	2	4	4	5	5	4	3	4	2	1	2	3	5
2	3	3	4	3	3	3	2	4	5	5	4	3	4	2	3	2	3	3	2	2	3	4	3	2	2	2	1	1	2	2	1	4	3	2	2	3	3	1	3	3	4	3
3	2	3	3	3	1	3	2	3	3	4	4	4	4	5	5	4	4	4	4	5	5	4	4	2	4	5	4	4	5	5	5	4	4	5	5	4	4	2	3	2	2	2
4	3	4	4	4	3	5	4	4	1	1	1	1	1	3	3	4	4	4	4	4	5	3	5	2	3	1	2	1	2	1	3	4	4	4	4	2	4	1	2	4	3	7
1	2	1	2	3	1	2	2	2	3	4	4	4	2	3	3	3	4	3	2	1	2	2	1	2	3	3	4	2	4	2	3	2	3	4	3	1	3	2	3	3	3	2
3	4	3	3	3	5	5	4	4	3	4	5	5	4	4	5	5	5	4	5	5	4	5	4	3	3	3	2	3	4	3	2	2	4	4	5	5	4	2	3	3	3	2
4	1	4	4	1	4	3	3	1	3	4	2	4	2	5	3	5	5	4	4	5	3	3	4	2	3	2	4	2	3	3	3	3	1	2	1	1	1	1	2	1	3	2
2	3	4	4	3	3	3	4	4	5	5	4	4	4	2	4	3	4	4	4	3	2	4	3	4	5	4	4	4	5	4	5	4	4	3	3	3	5	1	3	2	2	4
4	3	4	4	3	4	3	4	3	4	5	3	4	4	4	4	3	4	3	4	5	5	3	3	2	2	2	3	2	3	3	3	4	4	3	3	3	3	1	2	4	4	3
2	4	5	5	3	4	4	2	3	3	2	3	2	3	4	5	3	4	5	4	4	5	4	3	2	3	3	2	4	3	3	4	3	5	4	4	5	4	1	2	2	4	1
3	4	2	2	5	4	3	3	4	5	5	4	5	5	4	4	5	3	4	3	5	4	4	4	4	3	3	4	5	3	3	5	5	5	5	5	5	5	1	2	3	3	2
2	1	2	2	2	3	1	2	1	3	2	3	3	3	3	3	3	2	4	2	2	3	3	4	4	2	3	3	4	4	3	5	1	2	2	2	2	2	1	2	2	2	4
2	1	2	2	4	3	4	3	4	1	1	3	1	1	1	1	1	2	2	1	1	1	1	1	3	3	2	3	3	3	2	3	2	2	3	2	3	2	1	2	3	3	1
3	4	5	3	4	5	5	4	5	5	2	3	3	3	5	5	5	4	5	4	5	3	4	3	3	2	3	3	3	3	2	2	2	3	2	3	4	4	2	4	3	4	2
3	3	4	4	4	4	4	3	3	3	1	3	2	1	4	2	2	3	3	4	3	3	3	3	5	4	5	5	4	4	4	4	4	4	4	4	4	5	2	5	3	3	3
4	4	4	3	2	4	3	3	3	1	2	3	2	3	2	2	2	3	2	3	3	1	2	3	1	3	3	2	3	3	3	3	3	5	3	4	3	3	1	3	3	4	6
3	4	2	4	2	3	4	2	2	1	4	1	1	1	5	4	2	5	3	1	2	3	5	3	1	4	1	1	4	2	1	3	2	2	4	4	3	5	1	2	2	2	8
2	2	3	3	2	4	3	3	4	5	5	4	5	5	2	2	2	2	2	2	2	1	2	3	2	3	4	4	4	4	3	3	1	3	1	2	2	2	2	2	4	3	1
3	2	3	3	4	4	2	3	4	2	2	2	3	2	1	2	2	1	1	1	4	1	2	2	2	4	4	4	3	3	3	5	1	2	2	2	2	1	2	2	3	1	2
5	5	3	5	4	5	5	4	5	3	4	3	4	3	2	2	3	3	2	2	2	2	2	2	3	3	4	3	3	4	4	3	3	2	3	3	3	3	2	1	3	2	3
3	3	4	3	4	4	1	3	4	4	3	3	3	5	4	2	3	4	3	1	2	3	2	3	1	2	2	4	2	3	1	3	3	4	4	3	4	3	2	1	2	3	3
1	1	2	2	2	1	2	1	1	1	3	2	3	2	2	1	1	1	1	1	1	1	3	1	4	4	3	3	4	4	3	2	2	4	2	3	2	3	1	2	3	4	5
4	2	4	4	4	4	1	4	3	5	4	4	3	4	5	2	4	3	2	3	4	4	4	2	4	3	4	5	5	5	4	4	5	5	5	5	5	5	2	3	2	3	5
1	2	2	1	1	2	1	1	1	4	4	3	4	2	2	2	3	3	2	4	3	2	3	3	3	3	1	3	3	3	3	4	2	1	3	2	4	2	1	4	4	3	7
4	3	3	1	1	2	2	3	3	4	3	4	3	2	5	4	4	5	4	4	5	5	4	4	5	5	5	5	4	5	4	5	5	5	5	5	5	5	1	3	2	3	2
3	4	4	5	3	4	2	4	3	5	4	4	5	5	5	5	5	5	5	5	5	5	5	5	5	5	4	4	5	5	5	3	5	5	5	5	5	5	1	2	3	2	2
3	1	2	1	1	2	1	2	2	4	3	3	4	4	3	2	2	1	4	3	2	2	3	3	5	4	5	4	5	4	5	5	5	5	2	4	4	5	1	4	2	2	1
5	4	4	3	4	4	4	5	4	3	4	3	4	4	3	3	4	1	3	3	2	2	1	2	3	1	2	1	2	1	2	1	3	4	5	5	4	4	2	2	3	3	2
5	5	2	4	5	4	4	3	3	3	3	2	4	2	5	3	3	3	4	3	3	5	3	5	2	3	3	4	4	3	4	5	4	3	5	2	5	3	1	3	2	3	1
5	3	3	5	4	5	4	5	5	3	4	4	4	3	2	2	1	2	3	1	1	2	2	1	3	2	4	5	5	5	5	3	2	1	2	2	2	1	1	2	3	2	6
1	1	2	2	3	1	2	1	2	2	4	4	3	2	2	1	2	1	1	1	2	2	2	2	2	4	3	3	4	2	2	3	1	1	2	1	1	1	2	3	3	1	3
3	2	1	3	3	2	3	2	3	3	2	3	3	2	3	4	3	3	5	3	3	4	3	4	4	3	3	5	4	4	3	5	5	5	5	4	5	5	1	3	1	2	7
4	4	4	4	4	4	4	3	4	3	2	4	3	3	5	5	4	5	5	4	5	5	4	4	3	3	3	4	2	3	3	1	4	5	3	3	4	4	2	3	3	3	2
5	3	5	5	5	4	4	3	4	4	5	4	3	5	3	3	4	5	3	2	5	4	4	4	4	3	2	1	3	3	3	3	3	3	3	3	2	2	2	2	3	2	1
5	5	5	5	5	5	5	5	5	1	1	1	2	2	5	3	4	4	2	4	4	4	3	4	4	4	5	3	3	4	4	5	4	5	4	5	5	4	2	1	2	4	2
4	4	4	3	2	2	2	4	4	1	4	2	4	2	5	5	2	5	4	4	3	5	2	3	2	2	1	4	5	2	3	1	3	3	4	1	4	2	2	3	1	3	3
5	5	5	5	4	4	5	4	4	4	3	3	4	2	5	4	5	4	3	4	4	4	4	4	3	2	2	3	2	2	3	3	4	4	3	5	5	5	2	4	3	4	2
2	2	3	2	2	4	3	3	2	3	5	4	3	4	3	4	4	4	4	3	4	3	3	4	4	3	4	4	4	1	4	4	5	4	5	4	5	5	1	3	3	3	5
4	4	4	4	3	3	4	4	3	4	4	5	4	5	4	5	5	5	5	5	5	3	5	5	2	3	3	4	3	4	3	2	4	4	4	4	4	3	2	3	2	3	5
2	2	1	1	3	2	2	2	1	4	4	5	5	4	5	4	3	4	4	3	4	4	2	5	1	2	1	1	1	3	2	2	1	1	2	3	2	3	2	3	3	3	1
2	1	1	2	2	1	1	1	2	3	2	4	4	3	2	3	2	2	1	2	4	2	2	1	4	5	5	4	4	4	5	5	2	3	2	1	3	3	1	1	2	3	1
3	1	2	1	2	3	1	1	2	2	2	2	5	4	1	2	3	1	1	1	2	1	1	1	4	3	3	2	2	4	2	2	4	2	2	3	2	2	1	2	2	3	2
4	3	3	3	2	4	4	3	4	3	2	2	2	3	2	5	4	4	4	2	3	4	4	3	4	5	4	4	4	4	5	5	3	2	4	3	2	2	2	3	4	4	2
3	3	5	2	3	5	4	2	3	5	5	5	5	5	4	4	5	5	5	5	5	5	5	5	5	4	5	5	4	4	5	5	5	5	5	5	5	5	2	1	3	3	2
3	3	2	2	2	2	3	4	2	4	3	3	3	1	1	2	3	4	3	4	4	2	1	3	3	2	3	3	1	4	4	3	1	1	1	1	1	1	2	2	4	3	6
5	4	5	5	5	4	5	5	5	4	4	4	4	4	5	4	4	5	5	4	4	5	4	5	2	2	3	3	3	3	2	3	2	3	2	3	2	3	2	3	3	1	1
4	4	4	4	4	3	4	4	4	3	2	3	3	2	4	4	3	4	3	5	4	4	5	4	5	5	5	5	5	5	5	5	3	4	3	4	3	3	1	4	2	3	7
1	3	1	1	2	1	1	1	1	2	4	2	4	3	4	3	3	2	2	2	2	2	2	3	4	4	2	2	4	2	4	3	1	3	1	2	3	1	2	2	2	3	1
5	4	4	5	5	5	5	5	5	5	5	5	5	5	4	3	3	5	3	4	5	4	4	5	2	1	1	3	2	2	1	3	3	1	2	1	1	2	1	2	4	3	2
4	5	5	3	4	5	5	3	4	4	5	5	4	4	3	1	2	4	4	4	4	2	2	3	2	2	3	3	3	2	2	2	2	3	2	3	1	2	2	1	3	3	3
4	4	3	4	4	3	2	3	4	3	2	2	2	5	2	2	3	2	3	3	3	3	3	3	5	4	3	4	5	5	5	5	4	4	4	4	5	5	2	3	3	4	1
1	1	2	2	2	1	1	2	1	4	3	2	2	1	2	2	3	3	1	2	2	2	3	2	2	2	1	2	2	1	2	3	5	4	5	4	5	5	1	2	4	3	6
4	5	4	4	3	4	5	4	5	3	4	4	3	2	3	4	3	3	4	3	3	4	4	3	2	2	1	2	3	2	3	1	4	5	3	3	4	4	2	3	2	2	3
2	4	2	4	5	4	4	3	3	3	4	4	5	4	5	4	4	5	5	3	3	4	4	4	4	5	5	4	4	3	3	3	4	3	3	4	4	5	1	3	3	3	4
3	4	4	4	3	4	4	4	3	5	4	4	5	5	4	3	4	4	4	3	5	4	3	4	4	5	5	5	5	5	5	5	5	5	5	5	5	5	2	3	2	3	3
3	3	2	5	2	4	3	3	3	2	2	3	3	3	3	1	2	3	3	4	3	3	2	1	5	5	4	4	2	5	5	5	4	3	3	2	3	3	2	1	2	1	4
3	1	1	1	3	3	1	2	2	2	3	1	1	1	3	1	1	1	1	1	1	2	2	2	3	4	5	4	3	5	3	4	1	1	1	1	1	1	1	2	4	3	1
3	4	4	3	3	4	5	3	2	3	2	3	4	3	3	2	3	3	3	2	3	3	2	2	3	3	2	1	3	3	3	1	4	5	4	5	5	4	1	2	3	3	1
4	3	2	3	4	3	4	3	3	4	4	4	4	4	3	2	4	2	3	4	3	4	4	3	5	3	3	5	4	5	4	4	3	4	4	2	5	3	2	4	3	1	1
2	2	3	4	4	4	3	3	4	2	4	2	3	3	2	1	2	3	3	2	2	3	2	2	1	2	2	2	2	1	2	2	1	2	1	2	1	1	2	1	3	2	1
3	4	2	4	3	2	2	3	2	1	2	1	1	2	3	2	2	2	3	2	2	3	3	2	4	3	4	4	5	3	4	5	1	1	1	1	1	1	1	3	3	3	2
2	3	3	4	2	2	1	3	2	2	2	4	2	2	4	4	4	3	2	3	3	3	4	3	2	2	3	3	3	3	3	2	1	2	1	2	2	2	1	1	3	3	1
3	4	2	4	3	3	4	3	3	4	5	3	5	5	4	2	4	2	2	2	2	3	3	1	2	2	1	1	1	3	3	1	1	4	2	1	5	2	2	3	3	3	5
3	2	4	3	2	3	2	4	2	2	2	2	2	1	2	2	2	1	1	2	1	2	1	2	5	5	5	5	5	5	5	5	1	1	1	1	1	1	2	5	4	4	4
5	4	4	3	3	4	5	4	4	3	3	1	1	1	1	4	3	2	2	2	1	3	1	2	4	1	2	1	1	3	3	4	2	1	1	3	2	2	2	4	2	4	2
5	5	4	4	3	5	3	4	5	2	2	2	3	2	3	3	4	3	3	2	4	2	3	4	5	5	4	5	4	3	4	4	3	4	2	2	2	4	1	3	2	2	5
3	2	2	3	1	3	2	3	3	1	1	1	2	1	3	3	2	2	4	3	2	2	3	2	2	2	3	1	2	1	3	2	3	3	2	2	3	1	1	1	3	3	2
4	2	2	4	4	4	1	3	2	3	5	4	5	4	3	4	3	3	4	5	3	3	3	4	5	4	1	5	3	3	4	4	2	4	5	1	1	4	2	2	3	3	3
2	3	5	2	4	5	4	3	3	4	3	2	2	2	2	3	3	3	3	4	2	2	2	4	2	4	4	3	5	3	2	3	4	4	4	5	4	4	2	1	3	1	3
5	5	4	4	3	3	4	4	3	4	3	2	3	3	2	3	3	5	4	4	4	4	4	4	4	4	4	4	4	5	4	5	3	3	2	2	4	2	1	3	3	2	3
3	2	3	1	2	3	3	3	4	2	2	1	1	3	3	3	3	5	4	3	3	3	4	2	5	4	4	4	4	3	5	4	2	3	4	2	4	4	2	3	2	4	2
3	2	4	4	4	5	3	4	5	4	2	4	4	4	4	3	2	3	3	3	2	4	3	5	5	5	5	3	5	4	4	5	3	3	4	4	3	3	1	2	3	4	4
3	2	3	2	2	2	1	3	3	5	3	3	3	3	2	1	3	3	2	3	2	1	3	1	4	3	3	5	5	3	4	4	3	3	4	3	2	3	2	3	3	3	1
4	5	5	5	5	5	5	5	4	5	5	5	5	5	5	5	5	5	5	5	5	5	5	5	3	2	4	3	2	3	3	4	5	5	5	5	5	5	1	2	4	2	2
1	1	3	1	1	3	2	1	2	2	3	4	2	1	3	4	3	3	3	5	3	4	3	3	2	2	1	2	1	2	2	1	3	4	3	4	3	3	2	2	2	2	3
2	3	3	4	3	3	3	3	4	4	3	4	4	3	3	3	3	3	5	3	3	3	3	4	4	4	4	3	3	3	5	3	5	4	4	5	4	4	1	3	1	2	7
5	5	5	5	4	4	5	5	5	3	3	3	4	4	3	5	5	4	4	5	5	5	5	4	3	4	3	3	3	4	4	4	5	4	5	5	5	4	1	3	3	3	1
4	4	4	5	4	4	4	5	3	2	4	4	2	2	2	3	2	3	4	4	2	3	3	3	3	2	3	1	2	2	2	1	4	2	3	4	2	3	2	2	3	3	4
3	4	3	2	4	2	2	5	1	2	4	5	1	1	4	4	2	5	4	3	2	5	3	2	2	4	1	5	4	4	3	1	3	3	3	2	5	5	1	3	4	1	1
4	4	3	4	4	4	4	4	5	4	5	4	4	4	3	5	4	3	5	5	5	4	4	4	2	2	2	4	3	3	3	3	2	4	4	2	3	2	1	1	1	4	7
3	3	4	3	2	2	3	3	3	1	3	3	2	3	4	3	2	4	3	3	3	3	3	3	3	5	3	3	5	5	5	4	3	4	3	2	2	4	1	3	3	4	3
4	1	2	2	2	2	3	2	2	4	3	4	4	3	3	2	4	2	3	4	3	3	2	4	4	3	4	3	5	5	5	5	2	3	4	4	4	4	2	1	3	4	1
5	4	4	5	5	5	5	4	3	4	4	4	3	3	4	4	5	5	4	5	5	2	5	5	3	3	3	4	4	4	3	4	4	5	4	3	3	3	2	3	2	1	3
3	4	5	4	5	4	5	4	5	3	3	3	3	5	3	5	4	3	4	4	4	3	4	4	3	3	3	3	2	4	2	5	3	2	4	3	3	2	1	2	3	3	1
5	3	3	5	4	4	5	3	4	3	4	4	4	4	3	2	2	2	5	2	3	2	3	2	2	3	3	4	4	3	4	4	4	5	5	5	5	4	2	3	4	2	6
3	4	5	3	3	5	5	4	4	3	3	1	2	2	4	3	5	4	4	4	4	4	4	4	3	4	2	4	4	5	5	4	3	2	4	2	3	3	1	3	3	2	4
2	1	1	3	1	1	2	2	2	3	4	5	4	4	1	1	1	2	1	1	3	1	3	1	2	2	2	3	4	2	4	4	3	3	1	3	3	5	2	4	3	3	2
3	3	3	2	3	3	3	3	4	3	5	3	4	4	5	5	5	4	5	4	4	5	4	5	5	4	4	5	5	4	5	4	5	5	5	5	5	5	2	3	3	2	2
3	4	4	2	2	3	4	4	4	5	2	4	5	5	2	4	4	4	3	4	3	2	2	2	5	3	3	4	4	3	3	3	2	3	3	2	2	2	2	5	2	1	7
1	2	2	2	2	1	2	3	2	4	4	4	4	3	2	3	3	2	2	2	3	3	3	3	1	1	1	1	1	2	1	1	1	1	1	1	1	1	1	3	4	3	2
4	4	5	5	4	2	1	2	2	2	5	2	1	2	4	4	1	5	2	4	1	3	1	3	1	5	4	2	4	3	4	2	2	2	5	5	5	3	2	1	1	3	2
3	3	1	2	3	3	1	2	3	2	1	1	2	4	3	3	3	2	2	4	4	4	4	3	3	1	3	1	2	3	2	2	2	1	1	2	2	1	1	1	2	3	7
4	3	3	4	5	4	3	4	3	2	1	4	1	1	4	3	5	4	4	4	2	3	2	3	5	5	5	4	4	5	4	4	1	2	2	1	1	1	1	3	3	2	2
5	5	5	5	4	4	5	5	4	4	5	4	5	5	3	3	4	4	2	5	3	4	4	4	4	3	4	3	2	3	4	4	3	4	4	4	4	4	1	3	3	3	2
2	1	2	1	2	3	2	2	1	2	2	3	1	2	3	3	1	1	1	1	1	3	1	3	5	5	5	5	4	5	5	5	1	2	1	1	1	2	1	2	2	3	2
5	5	4	3	3	4	4	5	3	3	5	5	4	3	2	2	3	4	3	4	3	2	3	3	3	3	4	3	3	3	3	4	5	5	5	4	5	5	2	2	3	3	2
4	4	2	2	3	3	3	2	3	4	5	3	3	3	3	5	3	3	3	5	4	4	3	2	3	4	4	3	4	3	2	2	3	2	3	2	3	2	1	3	3	3	7
5	3	5	4	2	4	5	4	3	1	1	2	1	2	4	4	4	3	3	2	3	2	5	3	2	2	3	2	1	1	2	1	4	3	4	4	4	5	1	3	2	3	2
5	4	2	4	5	4	5	5	5	2	1	2	2	3	4	3	3	5	4	3	2	4	3	3	4	2	1	3	3	3	4	4	2	5	4	3	4	3	1	4	1	3	1
3	2	3	2	2	2	3	2	3	4	2	3	3	3	3	4	2	3	3	2	5	3	3	3	4	3	3	3	4	4	3	3	3	3	5	5	3	2	1	4	2	4	3
3	5	5	3	4	4	4	3	3	3	3	4	4	4	4	4	4	4	2	4	3	5	4	4	2	3	4	3	4	2	4	3	3	1	2	1	2	2	2	3	2	2	6
3	1	2	3	1	3	2	2	3	4	5	5	3	4	3	4	2	4	3	2	3	2	4	3	5	4	3	4	3	3	3	4	3	2	2	2	2	2	1	3	4	4	4
3	4	3	4	3	4	4	3	4	3	3	2	3	3	2	2	1	2	2	1	2	2	2	2	4	2	2	3	2	3	2	3	2	1	1	2	2	1	2	1	2	3	1
4	4	5	4	5	5	5	4	3	4	4	4	5	4	2	3	2	2	2	2	4	2	3	2	4	4	4	4	5	4	4	5	3	2	4	3	3	3	1	3	3	1	3
4	3	3	4	3	4	3	5	3	2	2	3	3	1	5	4	4	5	2	5	5	4	3	5	5	4	4	4	2	3	2	4	3	3	3	3	3	2	2	2	3	1	7
4	4	3	2	4	3	3	3	2	4	4	3	4	4	3	4	5	4	4	5	3	2	4	4	3	3	3	2	3	1	3	3	3	3	4	4	4	5	1	3	2	1	4
4	4	3	3	3	1	4	3	4	3	2	2	3	4	3	4	2	3	4	4	2	4	2	4	3	3	5	3	3	5	3	5	3	2	2	4	2	3	2	3	3	3	1
2	4	4	4	4	3	3	4	4	5	5	5	4	5	3	4	4	4	4	3	4	5	4	5	2	2	1	1	1	1	1	2	2	3	2	2	3	2	2	5	1	1	3
3	4	3	5	4	4	3	4	5	4	4	3	2	2	3	3	4	4	2	4	2	2	3	2	3	3	3	3	4	3	4	4	3	4	3	4	5	4	1	3	3	1	8
3	4	3	5	3	4	2	5	2	2	5	3	1	2	4	4	3	4	3	3	3	5	3	2	2	2	1	2	4	4	4	1	3	4	3	3	1	2	2	1	3	3	1
3	3	4	5	4	3	4	3	4	2	2	4	3	3	4	4	4	4	4	3	4	5	3	3	5	5	5	5	4	5	5	4	2	3	4	4	3	3	1	4	2	1	5
4	4	4	3	4	4	4	4	4	4	3	3	2	4	2	1	2	2	2	1	2	2	1	2	4	4	4	4	5	4	4	4	3	1	4	2	3	2	1	1	2	2	3
5	5	5	5	5	5	5	5	5	3	5	4	5	4	5	5	5	5	5	5	5	5	5	5	4	4	2	3	3	3	2	4	5	5	5	5	5	5	1	2	3	4	8
3	2	3	4	4	3	4	2	3	3	3	2	3	1	2	1	3	3	4	2	2	2	2	1	2	4	1	3	2	3	3	2	3	2	2	2	2	2	2	3	3	3	3
2	3	2	3	4	3	3	3	2	1	2	1	2	4	3	3	2	3	4	4	4	2	3	4	3	4	4	3	2	3	2	4	4	3	3	4	2	5	2	2	4	4	2
1	3	1	3	2	2	2	4	1	1	2	2	2	2	2	3	2	1	3	2	3	3	2	2	4	3	4	3	4	2	4	2	1	1	1	1	1	1	1	2	1	3	5
3	4	3	3	3	3	2	4	4	3	4	2	2	2	4	2	3	3	1	2	3	3	4	4	5	4	3	4	5	5	4	5	5	4	4	4	3	4	1	2	3	2	8
1	2	2	2	2	1	4	2	3	2	3	2	2	1	2	3	3	3	1	3	4	3	2	4	4	2	4	3	2	4	3	3	3	3	3	3	2	3	2	5	3	4	8
4	4	4	5	5	5	4	3	5	4	3	3	4	4	4	4	4	4	4	5	4	4	3	2	3	5	4	5	3	3	3	4	3	2	2	3	4	2	1	1	2	3	7
1	2	2	1	2	3	2	1	2	5	5	4	5	4	3	3	1	2	3	1	3	3	4	3	3	3	3	5	3	2	3	3	2	2	1	3	3	1	1	2	2	3	2
5	5	5	5	5	5	5	5	5	4	3	3	4	4	5	5	5	5	4	4	4	4	4	4	2	1	3	2	2	3	2	2	5	5	4	5	5	4	2	2	3	3	4
4	4	3	4	3	2	3	4	4	4	4	4	4	4	3	3	2	2	2	3	3	2	3	3	3	4	5	4	5	4	3	3	4	2	2	2	2	1	2	2	3	3	1
4	4	3	5	4	4	5	5	5	1	4	3	3	4	4	5	2	3	5	5	4	3	5	5	1	1	2	1	1	2	1	1	2	4	3	2	2	3	2	4	2	4	2
3	4	5	5	3	4	4	4	4	3	2	3	4	3	2	4	2	4	2	4	4	4	4	3	4	5	4	3	4	3	3	4	5	5	5	5	5	5	2	3	2	2	4
5	4	4	4	5	5	5	4	5	4	4	4	3	4	3	4	4	5	4	5	5	4	3	4	3	4	4	3	3	3	5	3	5	5	5	5	5	5	1	3	3	1	2
3	3	5	4	4	4	4	3	3	1	2	1	2	2	3	2	4	4	4	3	2	3	2	2	4	2	3	3	2	3	3	4	3	4	1	1	2	4	2	1	3	4	7
4	4	4	5	3	5	3	4	4	3	3	4	2	3	2	3	2	2	4	3	4	3	4	3	3	4	4	4	4	3	4	2	3	3	3	3	3	3	1	5	2	4	2
5	2	2	5	4	4	3	4	3	5	5	4	4	5	5	4	4	4	4	3	5	3	5	4	1	2	1	2	2	1	1	2	2	3	2	2	3	3	1	1	3	3	2
4	3	3	3	4	3	4	4	3	2	3	1	4	3	2	2	1	2	2	1	3	1	1	2	3	4	2	2	3	2	3	3	4	4	3	5	5	5	2	2	3	1	4
3	3	2	3	3	3	4	3	3	3	5	5	3	5	5	3	4	5	5	3	4	4	5	4	3	2	3	3	1	2	2	2	3	5	3	2	3	4	1	1	3	1	7
5	4	5	5	5	5	4	4	5	4	5	4	2	4	2	3	2	1	3	1	2	2	3	2	5	4	4	4	5	5	5	4	5	5	4	4	5	5	2	2	4	1	7
5	4	3	4	3	3	2	4	4	5	5	5	4	3	4	3	3	2	3	3	3	3	2	2	5	4	3	3	4	4	5	3	5	3	5	5	5	5	1	4	4	4	8
4	4	4	4	5	5	4	5	4	3	3	2	4	3	2	4	2	2	3	2	1	2	2	2	1	1	2	1	1	2	2	2	4	3	5	4	5	5	1	4	2	4	2
4	3	3	3	2	2	4	3	3	2	1	3	5	4	4	4	2	2	3	2	4	2	2	3	4	2	4	4	2	4	3	3	1	2	2	3	2	3	1	3	4	3	2
5	5	5	5	4	5	5	5	5	2	5	5	4	5	4	4	5	5	5	5	5	5	5	5	3	3	3	3	4	4	3	3	5	5	5	5	4	5	1	2	4	2	2
2	4	2	2	4	4	4	5	2	5	3	4	1	1	4	4	4	4	5	5	3	2	1	1	2	4	2	4	1	3	2	2	5	1	3	2	4	4	1	1	2	3	1
3	3	4	5	4	4	3	4	5	2	1	4	3	2	3	2	4	3	3	3	5	2	3	3	4	2	3	4	4	4	3	2	1	1	2	1	1	1	2	1	3	1	2
5	5	5	4	4	5	5	5	5	3	3	2	3	1	2	2	2	3	3	3	3	2	2	3	2	2	1	2	3	2	1	2	4	5	5	5	4	4	2	2	3	4	7
3	3	3	3	3	2	4	3	3	2	2	4	2	1	4	4	4	4	5	2	5	4	3	5	5	5	5	5	5	5	5	5	5	5	4	4	5	3	2	4	1	3	2
4	4	2	3	4	2	4	5	2	1	4	3	2	1	5	4	2	3	4	2	2	1	5	2	1	4	3	2	4	4	3	3	1	2	4	1	3	4	1	1	3	3	1
2	2	3	3	4	3	3	4	3	2	1	1	1	2	4	3	4	3	5	5	5	3	4	4	3	5	5	4	4	5	4	4	3	4	2	4	3	3	2	1	1	3	2
3	2	2	3	3	3	2	3	2	4	3	4	4	4	4	3	3	5	5	4	4	3	5	3	3	4	3	4	4	4	3	4	3	4	4	4	4	4	1	4	1	3	1
4	3	3	5	4	4	3	2	3	3	3	4	4	4	4	3	4	3	5	4	5	5	3	5	2	2	2	2	2	4	3	3	2	3	4	1	1	2	1	2	3	3	2
2	2	4	5	3	2	3	5	3	2	2	2	3	2	2	3	4	2	3	4	4	2	1	2	4	4	3	4	3	4	3	4	4	4	4	3	3	2	1	1	3	1	1
3	5	4	5	5	5	5	4	4	3	4	3	3	3	4	3	5	4	4	4	5	3	3	4	3	4	4	1	2	2	3	2	5	5	4	3	3	5	1	1	3	1	1
5	3	4	4	2	4	5	3	4	5	5	4	5	4	5	5	5	5	5	5	5	5	5	5	4	5	4	3	4	3	3	4	5	5	5	5	4	5	1	2	3	1	1
2	5	3	3	3	3	4	4	3	3	3	4	4	3	1	2	3	2	2	4	3	1	1	3	5	5	5	5	5	5	5	5	4	1	3	3	3	4	1	3	3	3	3
2	1	3	2	2	3	3	2	2	4	5	5	5	4	3	5	3	4	5	5	4	4	4	5	1	1	2	2	1	2	1	1	1	1	1	1	1	1	1	3	3	3	8
5	4	5	4	5	5	4	5	5	3	4	3	3	4	5	5	5	4	5	5	5	4	5	5	3	2	2	4	3	3	3	2	5	5	5	5	5	4	2	3	4	4	5
4	4	4	4	4	4	1	4	3	3	4	3	3	1	5	4	2	5	3	3	3	4	3	1	5	4	1	4	5	3	2	1	3	3	4	2	3	3	2	2	2	2	3
4	3	3	3	4	3	1	3	4	2	3	5	2	3	1	1	2	2	2	1	1	1	3	2	5	3	5	5	5	3	5	5	1	1	1	1	1	1	1	5	3	4	1
2	2	2	2	3	2	1	1	1	2	3	4	3	3	4	4	5	4	5	2	4	3	3	5	2	4	4	3	4	4	3	1	4	4	4	4	3	3	2	1	3	3	5
4	4	2	4	5	4	1	4	2	3	3	4	5	3	3	4	2	4	3	5	2	1	3	2	5	4	3	5	3	5	4	4	2	5	5	1	3	4	2	2	3	2	2
2	3	2	4	2	2	2	2	3	3	1	3	4	3	3	2	2	3	1	2	3	4	4	2	3	4	4	5	4	5	5	2	2	4	1	2	3	2	2	1	2	3	5
2	1	2	3	2	3	1	3	2	4	2	3	3	3	3	2	1	2	1	3	3	3	3	3	4	5	5	4	5	4	5	3	2	3	2	3	4	3	1	3	3	3	4
5	2	3	2	4	4	2	2	4	3	2	3	3	2	4	4	4	1	3	3	3	3	2	4	5	4	4	4	4	4	3	3	3	2	1	1	2	3	1	1	2	1	1
1	3	3	2	2	2	2	2	2	5	4	4	3	5	5	4	4	5	5	5	4	4	4	4	4	5	3	3	5	3	3	3	3	4	4	5	4	3	1	1	3	3	2
5	5	5	3	5	5	5	4	4	3	3	4	2	4	2	2	3	1	3	4	2	3	4	2	2	3	2	1	2	2	1	1	2	3	2	1	3	2	1	2	3	3	7
5	4	3	4	2	4	3	4	3	2	1	2	1	2	2	3	2	3	4	4	4	5	3	2	3	1	3	3	2	2	1	2	4	3	4	2	2	4	2	2	3	2	5
3	2	3	3	2	3	2	3	3	3	1	2	2	4	2	4	3	3	2	2	3	3	4	3	5	4	4	5	4	5	5	4	2	1	3	1	3	2	1	2	3	3	1
2	2	2	2	2	2	2	3	3	1	1	2	1	1	4	3	4	2	3	4	3	4	5	4	4	3	4	2	3	5	4	3	3	3	4	2	3	4	2	1	3	3	6
4	3	2	2	3	2	2	2	3	2	4	3	1	2	4	2	1	2	3	2	2	2	2	2	3	3	3	3	2	3	2	1	3	2	1	3	2	2	1	1	4	4	1
4	4	5	3	3	3	3	4	4	5	4	3	4	5	3	4	4	5	4	3	3	4	5	4	3	3	4	3	3	3	4	4	3	5	4	5	5	4	1	4	2	2	1
1	2	2	4	2	2	2	2	1	4	4	4	3	4	4	5	5	4	4	5	4	5	5	5	4	3	4	2	3	3	4	4	3	3	2	3	3	4	2	2	3	3	7
3	2	3	3	2	3	2	2	2	4	4	4	5	5	5	4	4	3	4	3	3	4	4	4	4	4	4	5	4	4	3	4	4	4	3	2	3	2	2	2	3	2	2
3	3	3	3	2	4	4	3	3	3	4	3	2	4	2	2	3	2	2	1	3	3	2	2	4	5	5	5	5	5	5	4	3	1	2	2	1	2	1	1	2	3	8
1	1	2	3	1	1	1	2	1	3	2	4	2	2	2	1	1	3	2	1	2	2	1	3	3	3	2	2	2	1	3	2	2	3	2	2	3	3	2	3	3	2	5
4	4	3	4	3	3	4	4	3	3	3	2	3	3	3	3	3	2	3	2	3	2	3	3	4	5	4	3	5	4	4	3	5	5	4	4	5	5	1	1	2	3	1
1	3	1	2	1	2	2	1	1	2	3	2	4	3	4	3	2	3	3	4	4	4	3	4	2	1	1	1	1	1	1	1	3	4	4	4	5	3	2	4	4	2	6
4	3	4	2	2	2	3	4	2	2	2	4	2	3	4	3	4	4	4	3	4	4	2	4	2	1	2	1	1	2	3	2	2	3	4	3	2	4	1	2	2	3	2
3	3	3	3	3	4	2	2	3	2	2	1	2	2	3	4	3	2	1	1	1	2	2	3	4	3	5	4	4	3	3	4	3	4	2	4	1	2	2	5	3	3	2
3	3	2	2	1	2	2	2	1	5	5	4	3	3	2	1	1	1	1	1	1	1	1	1	3	3	3	3	4	4	3	3	1	1	1	1	1	1	1	2	3	3	5
5	5	5	5	5	5	5	5	5	3	3	3	3	1	3	3	3	4	3	4	3	4	2	3	2	2	3	1	1	3	2	1	2	4	3	2	4	4	2	3	2	3	3
3	4	5	5	5	5	4	4	4	1	4	4	3	2	1	2	3	4	3	2	2	3	4	2	3	3	4	3	2	2	2	3	4	4	5	5	5	4	2	1	3	3	7
4	5	4	4	5	5	3	4	4	3	4	5	4	4	5	5	4	4	4	5	4	4	4	4	5	4	5	5	4	4	5	5	5	5	5	5	5	5	2	3	3	3	7
2	2	2	4	3	1	2	1	1	5	5	4	5	5	3	5	4	5	4	5	4	5	4	4	2	4	4	4	2	2	3	4	4	5	3	3	4	3	1	2	1	2	1
4	5	4	4	5	5	3	5	5	3	2	4	4	2	1	2	3	2	1	2	2	2	2	2	3	4	2	3	3	3	2	3	4	2	2	4	3	2	2	5	1	3	4
3	3	3	4	4	4	3	3	2	4	3	5	4	3	4	4	3	4	3	4	5	2	3	3	5	4	5	5	4	5	5	5	5	5	5	5	4	4	1	2	2	2	2
4	5	3	4	4	5	5	4	5	1	3	4	2	2	3	3	2	3	4	4	4	4	4	4	3	2	1	2	1	1	3	2	5	2	4	3	3	4	2	3	3	3	3
2	3	2	3	2	3	3	3	4	4	2	2	2	3	3	5	3	3	4	4	4	4	3	4	4	3	3	4	2	3	2	4	3	4	3	3	3	4	2	3	3	4	5
4	4	4	4	3	4	5	4	5	4	4	5	5	4	4	4	4	4	3	5	3	5	4	5	5	4	3	3	4	3	4	5	4	5	4	5	5	5	2	2	2	3	3
3	4	4	4	3	5	4	4	4	4	5	3	4	4	5	5	5	4	5	3	4	5	5	5	4	5	4	5	4	5	5	4	5	5	5	5	5	5	1	1	1	3	2
3	3	4	4	2	4	2	2	4	3	3	4	2	3	1	1	3	1	2	4	2	1	2	2	3	3	2	1	2	2	2	2	4	3	4	4	5	4	1	3	2	2	7
4	5	5	5	3	5	5	4	3	4	3	2	4	3	4	2	4	4	3	2	2	3	2	3	4	4	5	2	4	5	3	5	4	3	3	3	5	2	1	2	2	2	1
4	3	4	5	3	4	5	4	5	5	5	5	4	4	5	4	4	5	4	5	4	5	4	3	4	3	3	3	4	2	4	3	4	5	5	5	5	5	2	2	4	3	4
3	4	4	3	5	4	1	5	3	2	4	4	3	2	4	4	3	4	4	3	3	4	1	2	2	2	3	2	5	2	4	1	3	2	3	2	2	4	2	3	3	3	3
5	5	4	5	4	5	4	3	5	3	5	4	5	5	5	4	4	5	5	4	4	4	4	4	5	4	3	3	4	5	3	5	5	5	4	5	5	5	2	2	3	2	7
5	4	5	5	5	5	5	5	4	5	5	4	5	5	4	5	4	2	3	3	4	4	4	3	2	2	3	2	2	2	3	2	5	5	5	4	4	4	2	2	1	3	2
4	4	5	5	4	5	5	3	4	3	2	3	4	3	5	5	4	5	4	5	4	5	5	5	4	4	4	4	4	2	4	3	5	5	5	5	5	5	2	2	2	2	1
2	3	3	3	4	3	2	3	4	2	1	2	1	1	4	4	5	4	3	4	5	4	3	4	5	5	5	5	4	5	4	5	4	3	4	4	2	4	2	3	3	3	1
5	4	5	4	4	4	4	5	5	4	4	5	5	5	4	4	4	3	4	3	4	3	2	4	3	4	3	4	3	4	5	5	5	5	5	4	5	5	2	2	2	1	5
4	3	4	4	5	5	5	5	3	3	1	1	2	2	4	5	2	3	3	3	5	4	4	3	4	4	3	3	3	4	3	3	3	3	4	3	3	4	1	1	3	3	3
4	3	4	3	3	3	3	4	2	3	4	3	3	3	4	3	2	2	3	1	2	2	3	1	4	5	4	5	4	5	4	5	2	2	2	2	3	3	2	4	4	4	5
3	4	5	4	5	3	3	4	3	5	4	5	5	4	5	5	5	4	5	4	4	5	5	5	3	5	4	2	3	4	3	3	5	5	5	5	5	5	2	4	3	3	3
5	5	5	4	5	5	5	5	5	3	3	3	2	3	4	4	4	5	3	3	4	3	5	5	3	4	4	4	5	5	5	5	5	5	5	4	5	5	2	2	3	3	1
4	4	4	4	4	4	3	3	3	3	3	3	5	3	3	3	5	3	3	4	4	2	4	3	3	3	3	5	3	5	3	3	3	3	3	3	4	4	2	2	2	2	1
5	5	5	4	5	5	4	5	5	2	5	2	3	4	4	3	1	3	1	4	4	2	1	3	3	2	3	2	2	2	2	2	5	4	5	3	3	2	1	1	2	3	5
2	1	2	3	3	2	3	2	1	1	2	2	2	4	5	5	5	5	5	5	5	5	5	4	3	3	3	3	2	4	3	3	2	4	2	2	3	2	2	3	2	3	5
3	4	4	3	2	3	2	2	3	2	3	3	2	1	1	1	1	1	1	1	1	1	1	1	4	3	5	2	4	4	5	4	1	1	2	2	1	2	2	2	3	4	5
3	3	2	2	3	2	1	3	2	4	5	4	5	4	5	1	3	3	2	4	4	4	2	4	4	4	4	4	5	4	5	4	5	5	5	5	5	5	1	4	1	4	4
2	4	4	4	4	4	3	5	4	4	3	3	3	3	3	4	4	3	4	5	3	4	3	3	3	2	2	2	4	4	4	3	5	4	4	3	3	4	2	1	3	3	5
3	3	2	2	3	3	2	4	2	4	2	3	1	2	2	3	2	1	4	2	2	1	2	2	2	4	1	3	3	3	2	3	4	3	4	4	4	3	2	3	4	2	1
4	3	3	3	5	4	4	3	4	2	2	2	2	2	5	4	4	4	4	4	3	4	3	5	4	2	3	2	3	4	3	3	1	3	3	3	3	2	2	2	3	4	5
3	3	3	4	3	3	3	2	1	1	1	1	2	1	4	5	4	3	3	3	5	3	2	4	2	2	1	2	1	2	1	1	1	4	2	3	3	4	1	3	3	3	6
4	3	3	4	4	5	2	2	3	1	3	3	4	4	2	5	4	4	3	4	4	4	2	4	5	4	2	4	4	4	3	2	4	2	3	3	3	4	2	2	1	2	1
2	3	1	4	2	2	1	2	1	3	4	3	4	3	2	1	1	1	2	2	2	1	3	1	1	2	1	2	2	1	1	2	3	4	4	4	4	5	2	1	3	3	5
1	2	2	2	2	2	3	2	2	3	4	5	3	3	3	3	4	3	1	3	4	5	3	2	2	3	1	2	1	2	1	2	1	1	1	1	2	2	1	3	4	3	2
3	4	4	4	4	4	2	4	4	1	4	4	1	2	4	4	1	4	2	2	2	5	2	1	2	4	1	3	5	3	2	2	3	2	3	2	2	2	2	3	3	2	1
3	2	3	2	2	1	4	2	2	2	2	3	3	2	2	2	3	2	1	2	1	3	2	4	3	4	4	5	5	4	4	5	1	1	1	2	1	3	2	2	3	4	1
4	5	3	2	3	3	2	3	3	2	4	5	5	4	3	3	5	4	3	3	2	5	3	4	2	3	4	3	5	4	4	4	4	4	4	4	5	4	1	3	3	2	3
5	4	4	4	4	5	4	4	4	2	4	2	2	3	4	4	4	3	2	2	1	3	4	3	2	1	2	1	1	1	3	1	4	5	5	3	4	3	1	2	3	4	8
1	3	3	4	3	2	3	3	3	5	4	4	3	2	3	5	4	2	4	4	3	3	4	4	1	1	2	2	1	1	2	1	3	1	1	1	1	2	2	2	3	3	8
4	3	4	4	3	2	4	3	4	3	2	2	2	1	5	3	4	5	3	3	3	3	4	4	3	2	4	3	3	3	3	4	3	3	3	2	4	5	2	4	3	2	4
4	3	1	4	4	3	2	1	3	4	3	1	3	1	4	3	4	4	3	4	2	4	3	5	4	4	4	5	4	4	4	3	3	2	2	3	4	3	1	3	2	4	2
5	5	4	5	5	4	3	5	4	4	5	4	3	5	5	5	4	5	4	5	4	4	5	5	3	4	4	4	2	3	2	3	5	5	5	4	3	5	2	2	2	2	3
